# Supplementary material for: Viscoelastic Properties of Water-Absorbed Poly(methyl methacrylate) Doped with Lithium Salts with Various Anions
Source: Molecules. 2022 Oct 21;27(20):7114. doi: 10.3390/molecules27207114 (PMC9607444; doi:10.3390/molecules27207114)
Supplement: Supplementary file 1 [file molecules-27-07114-s001.zip]

Archive with 1 entries (1 files):
- molecules-1874905-supplementary.pdf
